# Supplementary material for: Learning about climate change uncertainty enables flexible water infrastructure planning
Source: Nat Commun. 2019 Apr 16;10:1782. doi: 10.1038/s41467-019-09677-x (PMC6468001; doi:10.1038/s41467-019-09677-x)
Supplement: Supplementary file 4 — Supplementary Data 1 [file 41467_2019_9677_MOESM4_ESM.xlsx]

## Sheet: Sheet1
Supplementary Data 1		Learning about climate change uncertainty enables flexible water infrastructure planning							Fletcher, Lickley, and Strzepek
Streamflow on the Mwache river at gauge RGS 2MA03. Unit: cubic meters per second.
	June	July	August	September	October	November	December	January	February	March	April	May
1976-77	4.47	2.46	1.23	4.42	1.87	3.79	6.48	5.46	2.74	5.05	8.88	2.09
1977-78	1.67	3.69	2.47	4.44	8.77	10.83	11.45	5	3.86	7.02	6.78	9.22
1978-79	2.36	1.71	1.37	1.39	0	6.37	7.32	4.76	3.41	6.32	4.13	8.51
1979-80	8.22	2.01	1.77	1.81	1.94	4.53	2.75	1.78	1.5	1.7	3.35	1.85
1980-81	1.36	2.4	16.75	1.75	0.42	6.37	5.98	1.81	0	14.26	6.77	3.12
1981-82	2.43	1.49	0.69	2.76	3.73	3.68	5.32	1.94	1.19	0.02	4.06	20.33
1982-83	3.18	2.9	1.73	1.73	4.19	3.76	4.87	1.04	0	3.5	2.34	5.99
1983-84	4.59	2.11	1.53	1.95	1.09	0.97	1.59	1.32	0	1.6	6.77	3.47
1984-85	1.82	1.78	0.74	0.75	1.58	6.28	4.06	3.52	4.56	1.3	2.18	5.24
1985-86	1.06	3.78	1.84	0.75	0.69	2.99	3.8	1.3	1.26	5.42	6.75	11.08
1986-87	5.65	1.32	1.5	0	1.5	4.88	6.09	2.65	1.02	0	3.88	12.18
1987-88	1.75	1.65	2.75	1.51	1.8	0.51	1.87	4.38	1.13	7.57	8.28	2.41
1988-89	7.14	1.28	0.89	1.15	1.3	3.61	3.8	4.32	0	3.86	4.46	4.76
1989-90	1.97	0.94	0.94	4.2	5.8	2.61	3.63	2.4	1.07	8.4	4.06	2.29
Source:	CES Consultants. Feasibility Study, Preliminary and Detailed Engineering Designs of Development of Mwache Multi-Purpose Dam Project along Mwache River: Hydrology Report. (2013).
